# Supplementary material for: BCRP drives intrinsic chemoresistance in chemotherapy-naïve breast cancer brain metastasis
Source: Sci Adv. 2023 Oct 18;9(42):eabp9530. doi: 10.1126/sciadv.abp9530 (PMC10584345; doi:10.1126/sciadv.abp9530)
Supplement: Supplementary file 2 — Table S1 [file sciadv.abp9530_table_s1.zip]

Archive with 1 entries (1 files):
- abp9530_table_S1.xlsx
