# Supplementary material for: BCRP drives intrinsic chemoresistance in chemotherapy-naïve breast cancer brain metastasis
Source: Sci Adv. 2023 Oct 18;9(42):eabp9530. doi: 10.1126/sciadv.abp9530 (PMC10584345; doi:10.1126/sciadv.abp9530)
Supplement: Supplementary file 2 — Table S1 [file sciadv.abp9530_table_s1.zip › abp9530_table_S1.xlsx]

## Sheet: Sheet 1
Table S1 RNA sequencing of BCBM organoids versus primary tumor organoids in the PyMT model. Genes highlighted in purple are associated with a brain-like phenotype. Positive log2fold change reports genes overexpressed in the BCBM organoids.
ENSEMBLE ID and Gene name	log2FoldChange	pvalue	Comment
ENSMUSG00000030111_A2m	11.5074	4.2873e-13
ENSMUSG00000058354_Krt6a	10.4477	2.19516e-10
ENSMUSG00000036169_Sostdc1	9.88404	2.21246e-09	High protein expression in the brain tissue (PMID: 23994639)
ENSMUSG00000116132_Gm49428	9.4615	5.37298e-08
ENSMUSG00000023966_Rsph9	8.46992	1.80203e-07
ENSMUSG00000098176_Ccdc166	8.46512	1.31684e-06
ENSMUSG00000020160_Meis1	8.20657	2.58849e-10
ENSMUSG00000055228_Zfp935	7.55106	0.000149163
ENSMUSG00000025089_Gfra1	7.50072	6.37979e-06	glial cell derived neurotrophic factor
ENSMUSG00000036853_Mcoln3	7.47023	4.41995e-05
ENSMUSG00000047747_Rnf150	7.44402	0.000317879
ENSMUSG00000031253_Srpx2	7.28736	0.000498116	expressed in neurons
ENSMUSG00000067924_Rtl8b	7.26753	0.000371681
ENSMUSG00000050930_Map10	7.24129	0.000488875
ENSMUSG00000020176_Grb10	6.94675	1.20548e-07
ENSMUSG00000020105_Lrig3	6.72074	0.000129177	prognostic marker for improved survival in glioblastoma (PMID: 31245283)
ENSMUSG00000050936_Gm42743	6.65534	0.000169298
ENSMUSG00000078670_Fam174b	6.61745	5.5585e-09
ENSMUSG00000031503_Col4a2	6.45821	7.60413e-07
ENSMUSG00000023041_Krt6b	6.29903	0.000133583
ENSMUSG00000061144_Spink12	6.26284	5.07959e-06
ENSMUSG00000013418_B4galnt2	6.25205	2.84139e-05
ENSMUSG00000031502_Col4a1	6.24773	2.05586e-08
ENSMUSG00000027750_Postn	6.01364	6.92602e-40	promotes neural stem cell proliferation
ENSMUSG00000073125_Xlr3b	5.76965	4.08071e-08	involved in synapse assemble
ENSMUSG00000025978_Rftn2	5.74483	6.39212e-11
ENSMUSG00000037287_Tbcel	5.6247	7.87497e-05
ENSMUSG00000031841_Cdh13	5.50911	2.90103e-17	involved in neuron disease
ENSMUSG00000060188_Cxcl17	5.40274	0.000439942
ENSMUSG00000031610_Scrg1	5.30034	1.79051e-07
ENSMUSG00000071064_Zfp827	5.28996	3.12402e-05
ENSMUSG00000025064_Col17a1	5.25365	1.8349e-10
ENSMUSG00000023885_Thbs2	5.21956	4.02338e-05
ENSMUSG00000100862_Gm10925	5.18998	2.49955e-06
ENSMUSG00000022602_Arc	5.08335	4.83946e-18	involved in synaptic plasticity
ENSMUSG00000024697_Gna14	5.05951	4.63829e-18
ENSMUSG00000061527_Krt5	5.04832	6.0389e-06
ENSMUSG00000034612_Chst11	5.02338	3.14122e-08
ENSMUSG00000032595_Cdhr4	4.99057	2.55859e-06
ENSMUSG00000049493_Pls1	4.91275	1.17644e-08
ENSMUSG00000048387_Osr1	4.82607	3.00533e-08
ENSMUSG00000022949_Clic6	4.66137	4.72185e-21
ENSMUSG00000028464_Tpm2	4.64388	1.73177e-06
ENSMUSG00000020838_Slc6a4	4.56583	8.98708e-07
ENSMUSG00000021508_Cxcl14	4.46395	1.12987e-05
ENSMUSG00000040564_Apoc1	4.38327	9.72209e-06
ENSMUSG00000046768_Rhoj	4.30736	4.15814e-15
ENSMUSG00000023169_Slc38a1	4.27696	5.15062e-08
ENSMUSG00000057729_Prtn3	4.23656	2.59211e-06
ENSMUSG00000021760_Gpx8	4.19735	0.000183913
ENSMUSG00000008999_Bmp7	4.19401	0.000575485
ENSMUSG00000017453_Pipox	4.17401	3.00673e-07
ENSMUSG00000048058_Ldlrad3	4.08516	2.17958e-07
ENSMUSG00000057880_Abat	4.07347	0.000344605	metabolism of neurotransmitter
ENSMUSG00000104610_Gm567	4.06701	0.000487478
ENSMUSG00000021728_Emb	4.00439	1.21867e-19
ENSMUSG00000020000_Moxd1	3.9887	4.057e-09
ENSMUSG00000018593_Sparc	3.96924	3.04945e-14
ENSMUSG00000057315_Arhgap24	3.95807	0.000399617
ENSMUSG00000028475_Spaar	3.95001	7.222e-05
ENSMUSG00000021186_Fbln5	3.8912	7.578e-08
ENSMUSG00000046688_Tifa	3.85661	0.000411768
ENSMUSG00000067818_Myl9	3.84577	6.75724e-06
ENSMUSG00000091423_Gm17509	3.8362	8.51972e-11
ENSMUSG00000049907_Rasl11b	3.77259	6.01407e-05
ENSMUSG00000079014_Serpina3i	3.76776	3.81602e-05
ENSMUSG00000044229_Nxpe4	3.76147	0.000633936
ENSMUSG00000021795_Sftpd	3.7308	1.17944e-05
ENSMUSG00000039316_Rftn1	3.72664	0.000206614
ENSMUSG00000010064_Slc38a3	3.7047	0.000813906
ENSMUSG00000041696_Rasl12	3.68737	1.53013e-06
ENSMUSG00000051879_Krt71	3.66943	0.000620703
ENSMUSG00000043496_Tril	3.63293	7.14446e-06
ENSMUSG00000015766_Eps8	3.57881	1.68794e-08
ENSMUSG00000020427_Igfbp3	3.51625	9.52067e-05
ENSMUSG00000041449_Serpina3h	3.44093	0.000208023
ENSMUSG00000053113_Socs3	3.41815	3.78054e-07
ENSMUSG00000021950_Anxa8	3.41203	2.19388e-09
ENSMUSG00000022043_Trim35	3.38275	5.91354e-12
ENSMUSG00000030088_Aldh1l1	3.30282	0.000129323
ENSMUSG00000000567_Sox9	3.28604	4.42537e-12
ENSMUSG00000034586_Hid1	3.27139	3.80613e-09	Protein expression enhanced in brain tissue
ENSMUSG00000022510_Trp63	3.25827	0.000393511
ENSMUSG00000040653_Ppp1r14c	3.24289	5.24033e-07	influences neuronal activity
ENSMUSG00000029001_Fbxo44	3.2135	0.000130681
ENSMUSG00000034127_Tspan8	3.18612	0.00055074
ENSMUSG00000026482_Rgl1	3.16266	0.000478731
ENSMUSG00000091971_Hspa1a	3.13375	0.000147479
ENSMUSG00000022885_St6gal1	3.1122	1.2502e-06
ENSMUSG00000020846_Rflnb	3.1	7.45691e-06
ENSMUSG00000089945_Pakap	3.07378	1.47043e-05
ENSMUSG00000032373_Car12	3.06795	1.17845e-09
ENSMUSG00000089652_Gm16025	3.05451	0.000553515	involved in response to neurotoxocitiy
ENSMUSG00000030077_Chl1	3.0342	0.000549872
ENSMUSG00000067279_Ppp1r3c	3.0301	1.4237e-05
ENSMUSG00000022665_Ccdc80	2.91525	0.000152395
ENSMUSG00000024521_Pmaip1	2.89655	0.000295438
ENSMUSG00000103037_Pcdhgb1	2.8767	5.71807e-06
ENSMUSG00000029070_Mxra8	2.81217	1.39695e-09
ENSMUSG00000031342_Gpm6b	2.80447	9.25957e-05
ENSMUSG00000073415_Gm10501	2.79671	0.000165253
ENSMUSG00000027656_Ccn5	2.77656	1.71228e-05
ENSMUSG00000038059_Smim3	2.71112	2.06975e-06
ENSMUSG00000061048_Cdh3	2.68435	0.000631009
ENSMUSG00000022995_Enah	2.63962	0.000596313
ENSMUSG00000036256_Igfbp7	2.59646	1.58634e-05
ENSMUSG00000031133_Arhgef6	2.58955	1.14797e-06
ENSMUSG00000068335_Dok1	2.4932	6.9839e-06
ENSMUSG00000026473_Glul	2.47205	3.65674e-06
ENSMUSG00000000693_Loxl3	2.45003	7.67937e-06
ENSMUSG00000039646_Vasn	2.43904	0.0005532	transmembrane protein involved in malignant progression and angiogenesis in glioma
ENSMUSG00000028641_P3h1	2.42206	2.28086e-06
ENSMUSG00000001911_Nfix	2.41235	9.18818e-06
ENSMUSG00000022146_Osmr	2.40829	3.02059e-05
ENSMUSG00000026421_Csrp1	2.34901	6.30162e-06
ENSMUSG00000025969_Nrp2	2.34691	1.42052e-05
ENSMUSG00000064105_Cnnm2	2.33526	0.000280944
ENSMUSG00000019055_Plod1	2.29155	2.48876e-05
ENSMUSG00000062609_Kcnj15	2.2739	9.83466e-06
ENSMUSG00000068735_Trp53i11	2.2133	0.000806708
ENSMUSG00000052837_Junb	2.21226	9.85041e-06
ENSMUSG00000017446_C1qtnf1	2.15989	0.000395325
ENSMUSG00000022952_Runx1	2.15532	2.94288e-06
ENSMUSG00000117975_Itprip	2.15434	2.61636e-05
ENSMUSG00000041895_Wipi1	2.08612	0.000363696
ENSMUSG00000034634_Ly6d	1.99196	0.000718688
ENSMUSG00000041119_Pde9a	1.83742	0.000249679	cGMP-specific phosphodiesterase expressed in neurons throughout the brain
ENSMUSG00000020733_Slc9a3r1	1.83652	0.000331889
ENSMUSG00000036181_Hist1h1c	1.82453	2.92094e-05
ENSMUSG00000018661_Cog1	1.65635	0.000350176
ENSMUSG00000053560_Ier2	1.6437	0.000464122
ENSMUSG00000030605_Mfge8	1.63028	0.000169617
ENSMUSG00000064373_Selenop	1.62766	0.000319217
ENSMUSG00000027276_Jag1	1.62492	0.000650661	Expressed in the vasculature of glioblastoma (PMID: 22296176)
ENSMUSG00000017057_Il13ra1	1.56503	0.000810366
ENSMUSG00000039568_Ubald1	1.54611	0.000701612
ENSMUSG00000000253_Gmpr	1.53804	0.00082183
ENSMUSG00000117924_Tmem223	1.50961	0.000782406
ENSMUSG00000028364_Tnc	1.46898	0.000598048
ENSMUSG00000025666_Tmem47	-1.45658	0.000545716
ENSMUSG00000058135_Gstm1	-1.51424	0.000349531
ENSMUSG00000029621_Arpc1a	-1.55106	0.000160469
ENSMUSG00000016503_Gtf3a	-1.58383	0.000502193
ENSMUSG00000038859_Baiap2l1	-1.60347	0.000326327
ENSMUSG00000056076_Eif3b	-1.66269	0.000480586
ENSMUSG00000066551_Hmgb1	-1.73159	0.000391657
ENSMUSG00000068566_Myadm	-1.76469	0.000817945
ENSMUSG00000079111_Kdelr2	-1.77602	0.000287331
ENSMUSG00000047735_Samd9l	-1.9334	0.000342483
ENSMUSG00000029610_Aimp2	-2.03322	0.000451143
ENSMUSG00000036639_Nudt1	-2.05576	2.21376e-05
ENSMUSG00000063428_Ddo	-2.06016	0.000692188
ENSMUSG00000029635_Cdk8	-2.16587	0.000112929
ENSMUSG00000053553_3110082I17Rik	-2.17313	0.000673198
ENSMUSG00000057963_Itpk1	-2.17788	0.000569963
ENSMUSG00000041313_Slc7a1	-2.20599	4.48217e-05
ENSMUSG00000058258_Idi1	-2.211	0.00016181
ENSMUSG00000031575_Ash2l	-2.25716	9.96087e-06
ENSMUSG00000044906_4930503L19Rik	-2.27439	0.000385637
ENSMUSG00000062949_Atp11c	-2.27826	5.6967e-05
ENSMUSG00000026779_Mastl	-2.35872	0.000199161
ENSMUSG00000024379_Tslp	-2.37281	0.000384826
ENSMUSG00000031803_B3gnt3	-2.46199	3.43869e-05
ENSMUSG00000031762_Mt2	-2.51628	0.000544862
ENSMUSG00000066861_Oas1g	-2.52022	0.000249153
ENSMUSG00000046718_Bst2	-2.54196	0.000183921
ENSMUSG00000029561_Oasl2	-2.57129	0.000720785
ENSMUSG00000075014_Gm10800	-2.57436	0.000822355
ENSMUSG00000040483_Xaf1	-2.608	0.000232783
ENSMUSG00000096519_Gm10721	-2.6236	0.000538049
ENSMUSG00000095547_Gm10719	-2.65116	0.000480605
ENSMUSG00000075015_Gm10801	-2.65673	0.000677484
ENSMUSG00000056055_Sag	-2.65695	0.000137235
ENSMUSG00000021614_Vcan	-2.69515	0.000248376
ENSMUSG00000029762_Akr1b8	-2.70556	1.38899e-08
ENSMUSG00000041827_Oasl1	-2.72211	7.70709e-05
ENSMUSG00000029648_Flt1	-2.72977	0.000696803
ENSMUSG00000029298_Gbp9	-2.7568	0.000152644
ENSMUSG00000040345_Arhgap9	-2.77219	4.05412e-08
ENSMUSG00000047250_Ptgs1	-2.77422	9.99206e-05
ENSMUSG00000041147_Brca2	-2.7908	8.05348e-07
ENSMUSG00000044252_Osbpl1a	-2.84393	3.25499e-05
ENSMUSG00000030041_M1ap	-2.90978	0.000103696
ENSMUSG00000074818_Pdzd7	-3.16943	0.000808275
ENSMUSG00000035692_Isg15	-3.19806	0.000112605
ENSMUSG00000043085_Tmem82	-3.23882	0.000143663
ENSMUSG00000100009_Gm7967	-3.59028	4.04137e-05
ENSMUSG00000031297_Slc7a3	-3.59478	0.000135204
ENSMUSG00000061654_Spry3	-3.63696	2.15617e-07
ENSMUSG00000044165_Bcl2l15	-3.63696	0.000285261
ENSMUSG00000028100_Nudt17	-3.63709	2.84799e-08
ENSMUSG00000037463_Fbxo27	-3.63969	0.000100231
ENSMUSG00000043613_Mmp3	-3.67391	0.000821764
ENSMUSG00000032496_Ltf	-3.72977	0.000541426
ENSMUSG00000018893_Mb	-3.87575	0.000142036
ENSMUSG00000038067_Csf3	-3.88689	1.73617e-07
ENSMUSG00000078920_Ifi47	-3.89728	0.000718947
ENSMUSG00000040838_Gm11639	-3.97055	1.6033e-06
ENSMUSG00000030107_Usp18	-4.40137	1.97111e-09
ENSMUSG00000030693_Klk10	-4.49167	4.13979e-10
ENSMUSG00000110298_Gm8189	-4.51114	9.65621e-07
ENSMUSG00000089728_Clec2f	-4.53811	1.3546e-05
ENSMUSG00000020728_Cep112	-4.58302	1.87537e-11
ENSMUSG00000034459_Ifit1	-4.65874	8.70814e-06
ENSMUSG00000053522_Lgals7	-4.66036	4.31064e-09
ENSMUSG00000086321_Gm11413	-4.89252	2.49097e-17
ENSMUSG00000027669_Gnb4	-5.04124	4.70269e-06
ENSMUSG00000020774_Aspa	-5.1591	3.05334e-10
ENSMUSG00000095872_Gm15128	-5.16464	3.56544e-05
ENSMUSG00000033361_Prrg3	-5.252	0.000103985
ENSMUSG00000052271_Bhlha15	-5.32007	0.000623324
ENSMUSG00000074607_Tox2	-5.37034	0.00014437
ENSMUSG00000100816_Gm28321	-5.51467	1.43686e-09
ENSMUSG00000046699_Slitrk4	-5.83959	6.91468e-05
ENSMUSG00000037010_Apln	-5.93214	0.000120696
ENSMUSG00000089929_Bcl2a1b	-7.20171	0.000536753
ENSMUSG00000096834_Gm15127	-7.91963	3.31505e-05
ENSMUSG00000082035_Rpl17-ps8	-7.93309	2.48483e-05
ENSMUSG00000034755_Pcdh11x	-7.98182	1.88839e-05
ENSMUSG00000079387_Luzp4	-8.02273	3.85722e-05
ENSMUSG00000025934_Gsta3	-8.04522	3.8798e-09
ENSMUSG00000113882_Gm48550	-8.22158	1.50423e-06
ENSMUSG00000099375_Gm28187	-8.29103	0.00011842
ENSMUSG00000103464_Gm38246	-8.56594	3.33378e-08
ENSMUSG00000022652_Morc1	-8.87077	2.08115e-08
ENSMUSG00000094941_Gm15093	-9.01429	2.85562e-06
ENSMUSG00000118575_BX908741.1	-9.34574	1.3646e-07
ENSMUSG00000091679_Vmn2r96	-9.72214	1.36508e-08
ENSMUSG00000103071_Gm38110	-10.0932	1.30391e-09
